# Supplementary material for: High rate of detected variants in male PLCZ1 and ACTL7A genes causing failed fertilization after ICSI
Source: Hum Reprod Open. 2024 Sep 28;2024(4):hoae057. doi: 10.1093/hropen/hoae057 (PMC11479693; doi:10.1093/hropen/hoae057)
Supplement: hoae057_Supplementary_Data [file hoae057_supplementary_data.zip]

Archive with 2 entries (2 files):
- HRO-24-0042-R2-SuppTables1-7.docx.docx
- HRO-24-0042-R2-SuppFigs1-4.docx.docx
